# Supplementary material for: Isotopic signatures induced by upwelling reveal regional fish stocks in Lake Tanganyika
Source: PLoS One. 2023 Nov 8;18(11):e0281828. doi: 10.1371/journal.pone.0281828 (PMC10631627; doi:10.1371/journal.pone.0281828)
Supplement: S1 Table — (XLSX) [file pone.0281828.s014.xlsx]

## Sheet: summary
variables		end of dry season (Sep/Oct 2017)						end of rainy season (Apr/May 2018)						unit
		north			south			north			south
		mean	SD	n	mean	SD	n	mean	SD	n	mean	SD	n
physico-chemical variables	Sc (50-100 m)	656.36	66.1333	3	495.665	137.9	3	1000.68	66.6157	3	543.616	84.0238	3	kJ m-2
	depth thermocline	36.3333	1.84089	3	22.5	11.1878	3	55.5	8.04156	3	37.5	13.4969	3	m
	N2 thermocline	2.0 × 10-4	2.7 × 10-5	3	1.7 × 10-4	1.7 × 10-5	3	3.0 × 10-4	8.2 × 10-5	3	3.5 × 10-4	4.6 × 10-5	3	s-2
	CO2 fixation (0-50 m)							14.4		1	49		1	µmol C m-2 d-1
plankton densities	chlorophyll-a	42.0453	0.982843	3	51.2905	5.10904	3	42.2697	5.07596	3	42.1407	3.2147	3	mg m-2
	phytoplankton (10 µm)	1.8 × 109	2.7 × 107	3	1.1 × 109	5.3 × 108	3	2.5 × 109	5.8 × 108	3	7.5 × 108	1.4 × 108	3	ind. m-2
	zooplankton (25 µm)	1467.16	668.489	3	7507.44	3317.72	3	133.263	25.0692	3	40.3527	31.8654	3	ind. m-2
	zooplankton (95 µm)	5224.76	1671.23	2	23046.8	8721.68	3	1778.05	273.437	3	408.299	347.85	3	ind. m-2
	zooplankton (250 µm)	890.256	597.656	3	1222.18	532.412	3	315.675	116.208	3	375.115	158.006	2	ind. m-2
d13C	POM	-26.0267	0.446894	3	-25.2718	0.385822	2	-32.1687		1	-30.1135	0.048082	2	‰
	zooplankton (95 µm)	-23.9604	0.237149	3	-22.989	0.149673	3	-23.0386	0.128721	3	-22.6682	1.18227	3	‰
	zooplankton (250 µm)	-22.2322	0.684651	3	-21.5796	0.399876	3	-20.7573	0.625039	3	-20.7336	0.986319	3	‰
	Pleiodon spekii	-22.5	0.1	4	-21.4	0.3	8	-22.7	0.1	3	-22.3	0.5	9	‰
	Stolothrissa tanganicae	-21.4	0.3	50	-20.7	0.3	23	-21.4	0.3	49	-21.5	0.4	17	‰
	Limnothrissa miodon	-21	0.2	20	-20.3	0.2	74	-20.8	0.3	53	-21	0.5	31	‰
	Lates stappersii	-21.2	0.2	23	-20.4	0.3	25	-20.8	0.3	20	-21.2	0.2	29	‰
d15N	POM	1.58933	1.35096	3	1.43908	0.591284	2	-1.03666		1	0.993487	1.68769	2	‰
	zooplankton (95 µm)	3.55214	0.222298	3	4.69402	0.790144	3	3.76513	1.02921	3	5.22091	0.810652	3	‰
	zooplankton (250 µm)	3.58548	0.059228	3	5.89268	1.23825	3	5.32074	0.693359	3	6.89073	2.75648	3	‰
	Pleiodon spekii	1.5	0.1	4	1.7	0.4	8	1.3	0.1	3	2.1	0.3	9	‰
	Stolothrissa tanganicae	4.9	0.3	50	4.9	0.2	23	5.1	0.2	49	4.9	0.3	17	‰
	Limnothrissa miodon	5.6	0.3	20	5.4	0.3	74	5.4	0.3	53	5.4	0.3	31	‰
	Lates stappersii	5.6	0.2	23	5.8	0.2	25	5.8	0.3	20	5.6	0.3	29	‰
C:N	zooplankton (95 µm)	5.09917	0.707718	3	4.77716	0.305855	3	5.65787	0.501568	3	5.30759	0.198429	3	g:g
	zooplankton (250 µm)	4.83981	0.272741	3	4.80869	0.457976	3	5.26237	0.317794	3	6.70656	1.43431	3	g:g
	Pleiodon spekii	3.89714	0.133467	4	3.92248	0.231111	8	3.89714	0.0538707	3	4.26915	0.226735	9	g:g
	Stolothrissa tanganicae	3.52642	0.169944	50	3.524	0.128939	23	3.52642	0.140626	49	3.20467	0.0537577	17	g:g
	Limnothrissa miodon	3.24336	0.0489236	20	3.20084	0.0659394	74	3.24336	0.0315277	53	3.21042	0.0532672	31	g:g
	Lates stappersii	3.18018	0.0572189	23	3.2301	0.0935526	25	3.18018	0.0442547	20	3.20058	0.0473924	29	g:g
