# Supplementary material for: Isotopic signatures induced by upwelling reveal regional fish stocks in Lake Tanganyika
Source: PLoS One. 2023 Nov 8;18(11):e0281828. doi: 10.1371/journal.pone.0281828 (PMC10631627; doi:10.1371/journal.pone.0281828)
Supplement: S2 Table — Of the chosen variables, chlorophyll-a and all POM-related parameters depict depth-integrated values. The δ13C, δ15N, and C:N values from all other food web members (except POM) represent average values from the respective sites. Gaps in the data set are highlighted in white. Gaps at the northern (station 1) or southern (station 9) extremities of the lake were filled by assuming the same value as from the neighbouring site. Other gaps were filled by calculating the average value between the two neighbouring sites. Rows (i.e. stations) used for calculating the correlation matrixes are highlighted in bold black font. (XLSX) [file pone.0281828.s015.xlsx]

## Sheet: summary - all stations
metavariables			physico-chemical variables			plankton densities					d13C							d15N							C:N
campaign	basin	station	depth_thermo	N2_thermo	Sc_50-100	chlorophyll	phyto_ab	zoo25_ab	zoo95_ab	zoo250_ab	POM_d13C	zoo95_d13C	zoo250_d13C	pleio_d13C	stolo_d13C	limno_d13C	lates_d13C	POM_d15N	zoo95_d15N	zoo250_d15N	pleio_d15N	stolo_d15N	limno_d15N	lates_d15N	zoo95_CN	zoo250_CN	pleio_CN	stolo_CN	limno_CN	lates_CN
Sep17	north	1	34	0.00021254	574.521	42.3342	1.83915e+09	1829.84	3553.53	46.8717	-26.1268	-23.9589	-24.0197	-22.4583	-21.4535	-21.0606	-21.1776	2.45014	3.27104	3.51938	1.50289	4.95855	5.57569	5.58648	6.0707	4.91539	3.89714	3.57593	3.25297	3.18018
Sep17	north	2	38.5	0.00023082	736.487	40.7234	1.8232e+09	529.735	3553.53	1263.82	-26.5171	-23.6707	-23.9086	-22.4565	-21.2425	-20.9455	-21.0777	-0.318199	3.81459	3.66308	1.88277	4.79241	5.76731	5.61078	4.40507	4.47445	4.08159	3.32838	3.22094	3.18442
Sep17	north	3	36.5	0.00016649	658.073	43.0783	1.77546e+09	2041.9	6895.99	1360.08	-25.4363	-24.2516	-24.6498					2.63603	3.57078	3.57396					4.82176	5.12958
Sep17	center	4	50	0.00017784	515.008	41.5543	1.79723e+09		3970.95	290.515		-23.6331	-24.0793				-20.9778		3.42714	2.49827				5.63507	4.93991	4.29539				3.18865
Sep17	center	5	43	0.00019609	535.448	47.6069	1.5e+09	2496.72	8195.02	128.715	-25.9853	-24.2236	-24.1005					1.49936	3.21635	8.1848					4.86878	5.55865
Sep17	center	6	53.5	0.00026837	388.656	48.1568	1.38563e+09	1004.87	7368.19	1813.95	-25.8215	-23.8152	-24.7204	-22.4546	-21.0406	-21.0155	-20.8779	1.76486	3.53499	6.96497	2.26265	5.49552	5.45391	5.65936	4.78903	5.72447	4.26605	3.18084	3.20637	3.19289
Sep17	south	7	38	0.00018918	690.683	54.5718	1.83609e+09	2881.27	29891.6	1189.21	-25.6576	-23.1867	-23.2371	-21.3334	-20.7159	-20.3268	-20.7781	2.03036	4.55317	5.96798	1.58065	4.88478	5.22367	5.68366	4.70658	4.51028	3.94639	3.524	3.17151	3.19712
Sep17	south	8	17.5	0.00018139	398.955	44.0751	6.17294e+08	10498.6	28510.7	1890.11		-22.8246	-23.6714						5.72445	7.37016					5.18202	5.45571
Sep17	south	9	12	0.00015014	397.358	55.2248	8.70046e+08	9142.43	10738.3	587.228	-24.886	-22.9558	-23.0164	-21.5275	-20.7159	-20.1973	-20.401	0.847796	3.80444	4.33988	1.91326	4.88478	5.55685	5.8521	4.44287	4.46007	3.88263	3.524	3.24386	3.2346
Apr18	north	1	44.5	0.00024139	924.682	39.914	1.9342e+09	102.011	1903.18	156.569	-32.1687	-22.9916	-22.1349	-22.7321	-21.2905	-20.5277	-20.7819	-1.03666	2.92491	4.78727	1.31079	4.77905	5.58039	5.78616	5.79423	5.54185	3.92949	3.36756	3.17922	3.19777
Apr18	north	2	63.5	0.00025047	1086.89	37.575	2.23365e+09	163.386	2032.37	430.871	-31.6609	-23.2144	-22.6671	-22.7321	-21.5655	-20.8896	-20.8326	-0.2939	3.15596	4.87495	1.31079	5.0897	5.26513	5.94337	4.98686	4.81783	3.92949	3.22449	3.18615	3.20352
Apr18	north	3	58.5	0.00042027	990.465	49.32	3.27889e+09	134.392	1398.62	359.585	-32.1687	-22.9098	-23.9119	-22.3059		-21.1033		-1.03666	5.21453	6.29999	2.54777		5.41215		6.19253	5.42745	4.01296		3.19021
Apr18	center	4	63	0.00025396	1038.65	35.022	1.22851e+09	43.3862	523.651	160.787	-31.6609	-23.7775	-23.9344	-22.1101	-21.4676	-21.2776	-21.2553	-0.2939	3.28731	2.83327	1.49236	4.6102	5.30771	5.84718	4.47577	4.24728	3.81634	3.346	3.19777	3.24264
Apr18	center	5	55.5	0.00050319	940.3	37.128	1.04031e+09	171.64	1928.91	527.041		-23.795	-23.9512	-21.5576					3.35585	7.65188	3.03284				5.04867	5.25428	4.02393
Apr18	center	6	48.5	0.00033832	771.811	40.669	2.2365e+09	89.5238	662.794	210.722	-30.7758	-23.6086	-23.6148	-22.0507			-20.1043	0.10216	7.464	4.78284	2.48659			5.54326	5.44253	5.00182	4.20308			3.20402
Apr18	south	7	55.5	0.00028295	654.298	45.052	6.12746e+08	84.2328	854.495	533.121	-30.4687	-22.9629	-21.8932	-22.2889	-21.4772	-20.9667	-21.4462	-0.296021	5.79251	6.52237	2.15191	5.1157	5.3566	5.48539	5.33904	8.37274	4.25616	3.20467	3.21042	3.1782
Apr18	south	8	34	0.00038177	525.722	37.661	9.3977e+08	27.3016	364.592	217.109	-30.1616	-21.0955	-23.3768	-21.8449	-21.0412	-20.3583	-21.3683	-0.694202	4.07448	3.71404	2.43116	4.4431	6.22406	6.23341	5.05037	4.8716	4.10448	3.21441	3.16069	3.26249
Apr18	south	9	23	0.00037971	450.83	43.709	697041080	9.52381	5.80913		-30.0654	-23.9461	-24.5804	-22.2521			-21.1401	2.68118	5.79574	10.4358	2.03185			5.72045	5.53336	6.87535	4.2854			3.21065
